# Supplementary material for: Dexmedetomidine improved one-lung ventilation-induced cognitive dysfunction in rats
Source: BMC Anesthesiol. 2022 Apr 23;22:115. doi: 10.1186/s12871-022-01658-w (PMC9034634; doi:10.1186/s12871-022-01658-w)
Supplement: Supplementary file 1 — Additional file 1. [file 12871_2022_1658_MOESM1_ESM.zip]

Archive with 3 entries (3 files):
- original data  with explanation 1.tif
- original data  with explanation 2.tif
- WB original data.tif
